# Supplementary material for: Comprehensive SUMO Proteomic Analyses Identify HIV Latency-Associated Proteins in Microglia
Source: Cells. 2025 Feb 6;14(3):235. doi: 10.3390/cells14030235 (PMC11817477; doi:10.3390/cells14030235)
Supplement: Supplementary file 1 [file cells-14-00235-s001.zip]

Archive with 1 entries (1 files):
- cells-3352873-supplementary.pdf
